# Supplementary material for: Bacterial Diversity and Interaction Networks of Agave lechuguilla Rhizosphere Differ Significantly From Bulk Soil in the Oligotrophic Basin of Cuatro Cienegas
Source: Front Plant Sci. 2020 Jul 16;11:1028. doi: 10.3389/fpls.2020.01028 (PMC7378863; doi:10.3389/fpls.2020.01028)
Supplement: Supplementary file 2 [file DataSheet_2.xlsx]

## Sheet: Hoja1
			Agave	Interspace	Rainy	Dry	Agave Rainy	Agave Dry	Interspace Rainy	Interspace Dry
Properties	Order	All	56	54	53	60	43	48	50	60
	Size	All	62	59	61	61	54	53	71	74
	Density	All	0.0201299	0.020615	0.0221335	0.0172316	0.0299003	0.0234929	0.0289796	0.020904
		CC1	0.0248227	0.0254394	0.0240816	0.0235893		0.0284553		0.0233766
	Diameter (Undirected)	CC1	9	8	7	0	6	4	5	7
	Radius (Unidirected)	CC1	5	5	4	0	3	2	3	4
	Clustering Coefficient	CC1	0.0225694	0.0276003	0.0156003	0	0.0373939	0.0394442	0.0179524	0.0115801
	Mean Degree	All	1.10714	1.09259	1.15094	1.01667	1.25581	1.10417	1.42	1.23333
		CC1	1.16667	1.17021	1.18	1.08511		1.16667		1.28571
	Max Possible Degree	All	55	53	52	59	42	47	49	59
		CC1	47	46	49	46		41		55
Max Degree Hubs	Max In Degree		5	7	8	8	7	4	5	10
	Number of Hubs with Max In Degree		1	1	2	1	1	1	2	1
	Hubs with Max In Degree		Ensifer	Chroococcidiopsis	Chroococcidiopsis,Asteroleplasma	Janibacter	Anabaena	Bosea	Janibacter,Isoptericola	Streptomyces
	Max Out Degree		9	7	10	10	21	33	19	14
	Number of Hubs with Max Out Degree		2	1	1	1	1	1	1	1
	Hubs with Max Out Degree		Saccharibacteria,Bacillus	Craurococcus	Nonomuraea	Bacillus	Anabaena	Bacillus	Pontibacillus	RB41_unclassified
	Max Total Degree		9	14	12	10	28	33	19	16
	Number of Hubs with Max Total Degree		2	1	1	2	1	1	1	1
	Hubs with Max Total Degree		Saccharibacteria,Bacillus	Plantactinospora	Anabaena	Janibacter,Bacillus	Anabaena	Bacillus	Pontibacillus	Streptomyces
Minimum Cut Node Set	Vertices in MinCut Set	CC1	Janibacter	Plantactinospora	Janibacter	Janibacter	Anabaena	Bacillus	Pontibacillus	RB41_unclassified
Minimum Cut Edge Set	Edges in MinCut Set	CC1	('Beijerinckia', 'Gemmatimonas')	('Plantactinospora', 'Pisciglobus')	('Pontibacillus', 'Agaricicola')	('Bosea', 'Arcticibacter')	('Planotetraspora', 'Crossiella')	('Bacillus', 'Xenophilus')	('TakashiAC-B11_unclassified', 'Bartonella')	('Crinalium', 'Oceanobacillus')
Connected Components	Number of CC's		3	4	2	4	1	3	1	3
	Number of nodes in CC_1		48	47	50	47	43	42	50	56
	Nodes In CC_1		1921-3_unclassified,Chelatococcus,AT425-EubC11_terrestrial_group_unclassified,Roseomonas,Thiocapsa,Martelella,Isoptericola,SAR202_clade_unclassified,Nitrosococcus,Armatimonadales_unclassified,Bosea,Candidatus_Alysiosphaera,JG30-KF-CM45_unclassified,SJA-28_unclassified,Burkholderia,DSM_5130_unclassified,Roseimicrobium,Pseudoduganella,Larkinella,Crossiella,Xenophilus,Corynebacterium_1,Rhodoplanes,G…	Nakamurella,Janibacter,Nitrosococcus,Euzebya,Crinalium,Dactylosporangium,Thermoactinomyces,Chungangia,Microcoleus,Cupriavidus,Plantactinospora,288-2_unclassified,Cylindrospermosis,Thermovorax,Pisciglobus,4-15_unclassified,Nostoc,Schlegelella,AKYH767_unclassified,Streptomyces,Thiocapsa,Arthronema,Aphanizomenon,Melittangium,Nodularia,Family_XVIII_unclassified,Nonomuraea,Kitasatospora,Enterobacter,C…	Woodsholea,Geitlerinema,Actinosynnema,Armatimonadetes_unclassified,Cupriavidus,Anabaena,Thermosporothrix,Plantactinospora,Gemmatimonas,TakashiAC-B11_unclassified,Crossiella,Actinoallomurus,Janibacter,Martelella,Aquamicrobium,Agaricicola,Stanieria,Bryobacter,Nodularia,Devosia,Streptosporangium,MD2904-B13_unclassified,Microbacterium,Thermovorax,Lachnoclostridium_5,Chroococcus,Leptolyngbya,Pelosinus…	SAR202_clade_unclassified,Symploca,TakashiAC-B11_unclassified,Chamaesiphon,Nostoc,Phormidium,7B-8_unclassified,Cyanothece,AT425-EubC11_terrestrial_group_unclassified,Janibacter,Streptacidiphilus,028H05-P-BN-P5_unclassified,Saccharibacteria_unclassified,Thermovorax,Bosea,Kocuria,Gemmatimonas,Pseudoduganella,Anabaenopsis,Candidatus_Tammella,Kitasatospora,Martelella,Isoptericola,Thiocapsa,DSM_5130_u…	Gaiella,JPC-34_unclassified,Nostoc,Telmatospirillum,Methyloceanibacter,Melissococcus,Armatimonadales_unclassified,Chamaesiphon,SJA-28_unclassified,Pelosinus,Clostridium_sensu_stricto_3,Lachnoclostridium_5,Mobilitalea,Bosea,Chelatococcus,Janibacter,Azomonas,Nonomuraea,Sphingomonas,Crossiella,Bryobacter,Gemmata,TakashiAC-B11_unclassified,Actinoplanes,Scytonema,Stanieria,Methylorosula,Xanthomonas,Ni…	Gordonia,Gaiella,Streptacidiphilus,Amycolatopsis,Microvirga,1921-3_unclassified,Pseudahrensia,Pseudoduganella,Verrucomicrobium,Nitrosococcus,Actinokineospora,Acidobacteriaceae_(Subgroup_1)_unclassified,Leifsonia,Ruminiclostridium_1,DSM_5130_unclassified,Burkholderia,Rhodoplanes,Asticcacaulis,Bacillus,Leptospirillum,Azovibrio,Chelatococcus,Blastococcus,Parapedobacter,Isoptericola,Kocuria,Beijerinc…	('TakashiAC-B11_unclassified', 'Bartonella')	Nonomuraea,Agrococcus,Crossiella,Kitasatospora,Dethiobacter,Streptomyces,Subgroup_6_unclassified,AT425-EubC11_terrestrial_group_unclassified,288-2_unclassified,Elstera,Oceanobacillus,Symploca,Lyngbya,Rs-M47_unclassified,TK10_unclassified,Corynebacterium_1,SS1-B-03-39_unclassified,Chelatococcus,Nostoc,DSM_5130_unclassified,Aphanizomenon,Thermosynechococcus,Arthronema,Thermovorax,Gloeotrichia,Cylin…
	Number of nodes in CC_2		5			7
	Nodes in CC_2		7B-8_unclassified,Microcoleus,Lachnoclostridium_5,Pelosinus,Armatimonadetes_unclassified			Tsukamurella,Acaryochloris,Corynebacterium_1,Aphanizomenon,Domibacillus,Virgibacillus,alphaI_cluster_unclassified
Strongly Connected Components	Number of SCC's		54	53	53	60	43	48	50	59
Cycle Basis	Number Cycles in CB		8	8	10	5	12	8	22	16
	Number of nodes in Cycle 1		7	6		6			6	6
	Nodes in Cycle_1		DSM_5130_unclassified,Janibacter,Saccharibacteria_unclassified,Nitrobacter,Crossiella,Streptacidiphilus,Bacillus	Janibacter,Streptomyces,Isoptericola,Thermovorax,Enterobacter,Nitrosococcus		Streptomyces,Microcoleus,Gemmata,Phormidium,Thermovorax,Nostoc			Janibacter,Crossiella,WW2-159_unclassified,RB41_unclassified,LD1-PA34_unclassified,Nitrosococcus	Crossiella,Janibacter,AT425-EubC11_terrestrial_group_unclassified,Nitrobacter,Gemmata,Nonomuraea
	Number of nodes in Cycle 2		8	8					7	7
	Nodes in Cycle_2		Bosea,Chelatococcus,Janibacter,Saccharibacteria_unclassified,Nitrobacter,Crossiella,Streptacidiphilus,Bacillus	Janibacter,Euzebya,Nitrobacter,Subgroup_7_unclassified,Symploca,Plantactinospora,Crinalium,Streptomyces					Dichotomicrobium,Pontibacillus,Chungangia,Plantactinospora,TakashiAC-B11_unclassified,Chroococcidiopsis,RB41_unclassified	Subgroup_6_unclassified,Crinalium,Janibacter,AT425-EubC11_terrestrial_group_unclassified,Nitrobacter,Gemmata,Nonomuraea
	Number of nodes in Cycle 3		6	8					9	6
	Nodes in Cycle_3		Gemmatimonas,Ensifer,Saccharibacteria_unclassified,Nitrobacter,Crossiella,Streptacidiphilus	Aphanizomenon,ABS-19_unclassified,Dactylosporangium,Leminorella,Nitrobacter,Subgroup_7_unclassified,Symploca,Plantactinospora					Psychrobacillus,Pontibacillus,Chungangia,Plantactinospora,TakashiAC-B11_unclassified,Chroococcidiopsis,RB41_unclassified,LD1-PA34_unclassified,Nitrosococcus	Subgroup_6_unclassified,Enterobacter,Euzebya,Nitrobacter,Gemmata,Nonomuraea
	Number of nodes in Cycle 4			8					5	5
	Nodes in Cycle_4			Janibacter,Sphingomonas,Nitrobacter,Subgroup_7_unclassified,Symploca,Plantactinospora,Crinalium,Streptomyces					Cupriavidus,Pontibacillus,Chungangia,Plantactinospora,TakashiAC-B11_unclassified	Streptomyces,Thermovorax,Enterobacter,Euzebya,Nitrobacter
	Number of nodes in Cycle 5								9	6
	Nodes in Cycle_5								Inquilinus,Pontibacillus,Chungangia,Plantactinospora,TakashiAC-B11_unclassified,Chroococcidiopsis,RB41_unclassified,LD1-PA34_unclassified,Nitrosococcus	RB41_unclassified,Thermosynechococcus,Thermovorax,Enterobacter,Euzebya,Nitrobacter
	Number of nodes in Cycle 6								5	5
	Nodes in Cycle_6								Thermovorax,1174-901-12_unclassified,Pontibacillus,Chungangia,Plantactinospora	Subgroup_6_unclassified,Streptomyces,Nitrobacter,Gemmata,Nonomuraea
	Number of nodes in Cycle 7								5	6
	Nodes in Cycle_7								Thermovorax,Melittangium,Pontibacillus,Chungangia,Plantactinospora	Subgroup_6_unclassified,Nostoc,RB41_unclassified,Nitrobacter,Gemmata,Nonomuraea
	Number of nodes in Cycle 8								8	6
	Nodes in Cycle_8								Inquilinus,Oceanobacillus,Plantactinospora,TakashiAC-B11_unclassified,Chroococcidiopsis,RB41_unclassified,LD1-PA34_unclassified,Nitrosococcus	Subgroup_6_unclassified,Lyngbya,RB41_unclassified,Nitrobacter,Gemmata,Nonomuraea
	Number of nodes in Cycle 9								6	6
	Nodes in Cycle_9								Isoptericola,Thermovorax,Plantactinospora,TakashiAC-B11_unclassified,Chroococcidiopsis,RB41_unclassified	Subgroup_6_unclassified,Leptolyngbya,RB41_unclassified,Nitrobacter,Gemmata,Nonomuraea
	Number of nodes in Cycle 10								8
	Nodes in Cycle_10								Janibacter,Thermovorax,Plantactinospora,TakashiAC-B11_unclassified,Chroococcidiopsis,RB41_unclassified,LD1-PA34_unclassified,Nitrosococcus
	Number of nodes in Cycle 11								8
	Nodes in Cycle_11								Thiocapsa,Thermovorax,Plantactinospora,TakashiAC-B11_unclassified,Chroococcidiopsis,RB41_unclassified,LD1-PA34_unclassified,Nitrosococcus
	Number of nodes in Cycle 12								8
	Nodes in Cycle_12								Family_XVIII_unclassified,Thermovorax,Plantactinospora,TakashiAC-B11_unclassified,Chroococcidiopsis,RB41_unclassified,LD1-PA34_unclassified,Nitrosococcus
	Number of nodes in Cycle 13								7
	Nodes in Cycle_13								Janibacter,Cupriavidus,TakashiAC-B11_unclassified,Chroococcidiopsis,RB41_unclassified,LD1-PA34_unclassified,Nitrosococcus
	Number of nodes in Cycle 14								5
	Nodes in Cycle_14								anibacter,Isoptericola,RB41_unclassified,LD1-PA34_unclassified,Nitrosococcus
Maximal Independet Set	Number of independent Sets		1	1	1	1	1	1	1	1
	Number of nodes in the maximal independent set		39	39	40	42	31	40	38	42
	Nodes in this maximal independent set		DSM_5130_unclassified,Microbacterium,Chelatococcus,Rhodoplanes,Nitrosococcus,Reyranella,Armatimonadales_unclassified,OCS116_clade_unclassified,Lachnoclostridium_5,Telmatospirillum,7B-8_unclassified,Burkholderia,Thermovorax,SAR202_clade_unclassified,Xenophilus,Pelosinus,SJA-28_unclassified,Stanieria,Isoptericola,Gemmata,Chroococcidiopsis,Candidatus_Alysiosphaera,JG30-KF-CM45_unclassified,Streptaci…	Brasilonema,Isoptericola,Dactylosporangium,Janibacter,Aphanizomenon,Oceanobacillus,Inquilinus,Sporosarcina,Nitrobacter,Family_XVIII_unclassified,Nostoc,Anabaena,AKYH767_unclassified,Pontibacillus,Calothrix,Citricoccus,Nonomuraea,Anabaenopsis,Pisciglobus,Nodularia,RB41_unclassified,Arthronema,PS-B29_unclassified,Enterobacter,Cylindrospermosis,Crinalium,Melittangium,4-15_unclassified,Leptolyngbya,C…	Aquamicrobium,Larkinella,Actinoallomurus,Cupriavidus,Craurococcus,Melghirimyces,Gemmatimonas,Clostridium_sensu_stricto_3,Martelella,CK-1C4-49_unclassified,Devosia,Thermovorax,Agaricicola,Fodinicurvata,Crossiella,Saccharibacteria_unclassified,Chlorogloeopsis,Nodularia,Chroococcidiopsis,Novispirillum,Woodsholea,Salinarimonas,Thiocapsa,Leptolyngbya,Aphanizomenon,Microbacterium,Oceanobacillus,Actinos…	Burkholderia,alphaI_cluster_unclassified,Nodularia,RB41_unclassified,Enterobacter,Tumebacillus,Candidatus_Tammella,Roseiflexus,Chamaesiphon,Tsukamurella,Janibacter,Virgibacillus,Thiocapsa,Isoptericola,Scytonema,Cyanothece,DSM_5130_unclassified,Fervidicola,Martelella,Acaryochloris,Symploca,Kitasatospora,Xenophilus,Domibacillus,Corynebacterium_1,Anabaenopsis,Phormidium,7B-8_unclassified,Microcoleus…	Lachnoclostridium_5,Herbidospora,SJA-28_unclassified,Actinoplanes,Azomonas,JPC-34_unclassified,Scytonema,Pelosinus,Nonomuraea,Methylorosula,Microcoleus,Methyloceanibacter,Clostridium_sensu_stricto_3,Xanthomonas,Nostoc,Nitrobacter,Larkinella,Chamaesiphon,Actinocorallia,Bosea,Janibacter,Crossiella,Nitratireductor,Mobilitalea,Anaerospora,Candidatus_Alysiosphaera,Telmatospirillum,TakashiAC-B11_unclas…	Actinokineospora,Mesoaciditoga,Janibacter,Beijerinckia,Pseudahrensia,Thiocapsa,Martelella,Streptacidiphilus,GOUTB8_unclassified,Halochromatium,Fluviicola,Candidatus_Tammella,Leifsonia,Asticcacaulis,Verrucomicrobium,Chelatococcus,Ensifer,Pseudoduganella,C8S-102_unclassified,Amycolatopsis,Ruminiclostridium_1,Ferrovibrio,Nitrosococcus,Blastococcus,DSM_5130_unclassified,7B-8_unclassified,Rhodoplanes,…	Melittangium,Nonomuraea,Nodularia,DSM_5130_unclassified,7B-8_unclassified,Family_XVIII_unclassified,1174-901-12_unclassified,Candidate_division_OP3_unclassified,Dichotomicrobium,Oceanobacillus,Senegalimassilia,LD1-PA34_unclassified,Anoxybacillus,Microbispora,Thiocapsa,Psychrobacillus,Chungangia,Lineage_IV_unclassified,4-15_unclassified,Lysinibacillus,Gloeobacter,Sporosarcina,Isoptericola,Thermoac…	Agrococcus,Dethiobacter,Thermosynechococcus,Acaryochloris,TK10_unclassified,Gemmata,Nostoc,Symploca,288-2_unclassified,Leminorella,Gaiella,Gloeotrichia,Arthronema,Armatimonadetes_unclassified,Anabaena,Adlercreutzia,DSM_5130_unclassified,AT425-EubC11_terrestrial_group_unclassified,Amycolatopsis,Chelatococcus,Lyngbya,Kitasatospora,Enterobacter,Citricoccus,Rs-M47_unclassified,Cylindrospermosis,Dacty…
Degree Distribution	Total Degree distribution		0,31,12,5,2,1,1,1,1,2	0,32,10,4,3,0,3,0,1,0,0,0,0,0,1	0,38,4,0,3,2,1,1,1,0,1,1,1	0,41,8,2,2,2,1,1,1,0,2	0,23,10,5,1,2,0,0,1,0,0,0,0,0,0,0,0,0,0,0,0,0,0,0,0,0,0,0,1	0,35,6,3,1,1,0,0,1,0,0,0,0,0,0,0,0,0,0,0,0,0,0,0,0,0,0,0,0,0,0,0,0,1	0,23,13,4,2,1,1,1,1,2,1,0,0,0,0,0,0,0,0,1	0,36,8,6,4,1,1,1,0,0,0,0,1,0,1,0,1
Communities (Undirected)	Modularity		0.665009	0.643728	0.606826	0.711368	0.45559	0.465824	0.522019	0.583881
	Number of Communities		8	8	7	8	8	5	6	7
	Number of nodes in community 1		13	10	8	11	14	9	8	12
	Nodes in C_1		Gemmata,Ensifer,Martelella,Saccharibacteria_unclassified,Nitrosococcus,Corynebacterium_1,SAR202_clade_unclassified,OCS116_clade_unclassified,JG30-KF-CM45_unclassified,Telmatospirillum,Melghirimyces,AT425-EubC11_terrestrial_group_unclassified,Roseimicrobium	Nitrosococcus,Iamia,Isoptericola,Inquilinus,Enterobacter,Thiocapsa,Nakamurella,Thermovorax,Schlegelella,Cylindrospermosis	Nitrosococcus,Janibacter,Crossiella,Nitrobacter,Saccharibacteria_unclassified,Thiocapsa,Nitratireductor,Salinarimonas	Streptomyces,Thermovorax,Nostoc,Sva0996_marine_group_unclassified,Phormidium,RB41_unclassified,Lyngbya,Crinalium,SAR202_clade_unclassified,Candidatus_Alysiosphaera,Symploca	Anabaena,Methyloceanibacter,Actinocorallia,Stanieria,Chamaesiphon,Candidatus_Alysiosphaera,Larkinella,Melissococcus,TakashiAC-B11_unclassified,JPC-34_unclassified,Mobilitalea,Actinoplanes,Herbidospora,Azomonas	Gaiella,Bosea,GOUTB8_unclassified,Pseudoduganella,Kocuria,Chelatococcus,Isoptericola,Rhodoplanes,Phycisphaera	Nitrosococcus,Thiocapsa,LD1-PA34_unclassified,Psychrobacillus,Thioalkalivibrio,Iamia,Martelella,DSM_5130_unclassified	RB41_unclassified,Saccharothrix,Anabaena,Microcoleus,Arthronema,AKIW781_unclassified,Citricoccus,Kallotenue,Cylindrospermosis,Scytonema,Gloeotrichia,Symploca
	Number of nodes in community 2		12	10	11	9	3	27	8	11
	Nodes in C_2		Anabaena,Chroococcidiopsis,SJA-28_unclassified,Nodularia,Janibacter,DSM_5130_unclassified,Candidatus_Alysiosphaera,Isoptericola,Larkinella,Microbacterium,Thermovorax,Stanieria	Janibacter,288-2_unclassified,Crinalium,Streptomyces,Leptolyngbya,Nodularia,AKIW781_unclassified,Kitasatospora,Citricoccus,Microcoleus	Streptomyces,Anabaena,Nodularia,Isoptericola,Novispirillum,Bryobacter,Stanieria,Martelella,Geitlerinema,Thermovorax,Woodsholea	Janibacter,AT425-EubC11_terrestrial_group_unclassified,Saccharibacteria_unclassified,Gemmatimonas,Subgroup_6_unclassified,Chamaesiphon,Cyanothece,Kocuria,028H05-P-BN-P5_unclassified	Chroococcidiopsis,Janibacter,Thermovorax	Bacillus,Thiocapsa,Xenophilus,Burkholderia,Halochromatium,Actinokineospora,Fluviicola,Ferrovibrio,Microvirga,C8S-102_unclassified,Blastococcus,Acidobacteriaceae_(Subgroup_1)_unclassified,Azovibrio,Asticcacaulis,Pseudahrensia,Nitrosococcus,Amycolatopsis,Verrucomicrobium,Streptacidiphilus,Leifsonia,Beijerinckia,7B-8_unclassified,LD1-PA34_unclassified,Leptospirillum,Gordonia,Ruminiclostridium_1,Thio…	Janibacter,Thermovorax,Isoptericola,Melittangium,Family_XVIII_unclassified,Streptomyces,Cupriavidus,Sphingomonas	Kitasatospora,Crinalium,Leptolyngbya,Subgroup_6_unclassified,Lyngbya,Oceanobacillus,Skermanella,DSM_5130_unclassified,Adlercreutzia,Dethiobacter,Chamaesiphon
	Number of nodes in community 3		11	7	8	9	7	6	10	14
	Nodes in C_3		Bacillus,Burkholderia,Gemmatimonas,Thiocapsa,Candidatus_Tammella,Streptacidiphilus,Roseomonas,Beijerinckia,Crossiella,Xenophilus,Ferrovibrio	Sphingomonas,Anabaena,Sporosarcina,Family_XVIII_unclassified,Cupriavidus,Brasilonema,AKYH767_unclassified	Pontibacillus,Leptolyngbya,Chungangia,Agaricicola,Fodinicurvata,Actinosynnema,Actinoallomurus,Microbacterium	Gemmata,Ensifer,Microcoleus,Martelella,Leminorella,Nitrobacter,Dongia,Scytonema,Chelatococcus	Chelatococcus,Nonomuraea,Gemmata,Nodularia,SJA-28_unclassified,Scytonema,Bryobacter	Candidatus_Tammella,1921-3_unclassified,Parapedobacter,JG30-KF-CM45_unclassified,Mesoaciditoga,DSM_5130_unclassified	RB41_unclassified,Dichotomicrobium,TakashiAC-B11_unclassified,Microbispora,Nonomuraea,7B-8_unclassified,Senegalimassilia,Chroococcidiopsis,Devosia,Bartonella	Streptomyces,Thermosynechococcus,TK10_unclassified,Thermovorax,Armatimonadetes_unclassified,Gaiella,Rubellimicrobium,Amycolatopsis,Quadrisphaera,288-2_unclassified,Deinococcus,Elstera,Microbacterium,Calothrix
	Number of nodes in community 4		5	10	11	10	9		15	10
	Nodes in C_4		Bosea,Pseudoduganella,Rhodoplanes,Chelatococcus,Nonomuraea	ABS-19_unclassified,Nostoc,Aphanizomenon,Nitrobacter,Leminorella,Euzebya,Symploca,Subgroup_7_unclassified,Dactylosporangium,Anabaenopsis	Armatimonadetes_unclassified,Nonomuraea,Pelosinus,Craurococcus,Streptosporangium,MD2904-B13_unclassified,Clostridium_sensu_stricto_3,Lachnoclostridium_5,Thermosporothrix,CK-1C4-49_unclassified,Gemmatimonas	Bacillus,DSM_5130_unclassified,7B-8_unclassified,Candidatus_Tammella,Kitasatospora,Thiocapsa,Burkholderia,Streptacidiphilus,Xenophilus,Anabaenopsis	Xanthomonas,Armatimonadetes_unclassified,Lachnoclostridium_5,Pelosinus,Methylorosula,Clostridium_sensu_stricto_3,Anaerospora,Telmatospirillum,Nostoc		ontibacillus,Leptolyngbya,Fodinicurvata,Chelatococcus,1174-901-12_unclassified,Anoxybacillus,Nodularia,Virgisporangium,Candidate_division_OP3_unclassified,Actinoallomurus,Saccharothrix,Agaricicola,Lineage_IV_unclassified,Gloeobacter,4-15_unclassified	Nitrobacter,Euzebya,Janibacter,Enterobacter,AT425-EubC11_terrestrial_group_unclassified,Crossiella,Nonomuraea,Gemmata,Chelatococcus,Agrococcus
	Number of nodes in community 5		5	10	7	7			5	9
	Nodes in C_5		Armatimonadetes_unclassified,Lachnoclostridium_5,Microcoleus,7B-8_unclassified,Pelosinus	Plantactinospora,Oceanobacillus,Chungangia,Arthronema,Thermoactinomyces,Chroococcidiopsis,Nonomuraea,Melittangium,4-15_unclassified,Pisciglobus	Plantactinospora,Oceanobacillus,Aphanizomenon,Devosia,Chroococcus,Chlorogloeopsis,Larkinella	Aphanizomenon,alphaI_cluster_unclassified,Domibacillus,Corynebacterium_1,Tsukamurella,Virgibacillus,Acaryochloris			Crossiella,Sporosarcina,Thermoactinomyces,WW2-159_unclassified,Lysinibacillus	Aphanizomenon,Corynebacterium_1,Nostoc,alphaI_cluster_unclassified,ABS-19_unclassified,Flavihumibacter,Rs-M47_unclassified,SS1-B-03-39_unclassified,Acaryochloris
	Number of nodes in community 6				5	8
	Nodes in C_6				TakashiAC-B11_unclassified,Cupriavidus,Chroococcidiopsis,Aquamicrobium,Glycomyces	Rhodoplanes,Bosea,TakashiAC-B11_unclassified,Isoptericola,Roseiflexus,Pseudoduganella,Arcticibacter,HOC36_unclassified
	Degree Distribution
